# Supplementary material for: SnackTrack—An App-Based Tool to Assess the Influence of Digital and Physical Environments on Snack Choice
Source: Nutrients. 2023 Jan 10;15(2):349. doi: 10.3390/nu15020349 (PMC9862135; doi:10.3390/nu15020349)
Supplement: Supplementary file 1 [file nutrients-15-00349-s001.zip]

Archive with 1 entries (1 files):
- nutrients-2128349-supplementary.pdf
